# Supplementary material for: Genome Wide Identification of SARS-CoV Susceptibility Loci Using the Collaborative Cross
Source: PLoS Genet. 2015 Oct 9;11(10):e1005504. doi: 10.1371/journal.pgen.1005504 (PMC4599853; doi:10.1371/journal.pgen.1005504)
Supplement: S2 Table — Full pathology scoring for each preCC line broken down by airway disease, vasculature, alveoli/parenchyma, DAD and presence of eosinophils. (XLSX) [file pgen.1005504.s005.xlsx]

## Sheet: Sheet1
x=no notation xx=noted but not scored		Airway Disease					Vasculature			Alveoli Parenchyma (Pneumonia)			DAD (Diffuse alveolar damage)			Inflamatory Cell Type		Totals (SUM)
Mouse Number	DPI	Denudation	Debris	Inflamation	Necrosis		Perivascular Cuffing	Edema		Interstitial Septum (Infla)	Airspace Inflamation		Hyaline Membrane	Exudates		Eosinophils		airway	vasculature	Alveoli Parenchyma (Pneumonia)	DAD		Overall Total Score
CC001 OR219-70	d4	0.25	0	1	0		1.25	0		0.5	0.25		0	0.25		0.25		1.25	1.25	0.75	0.25		3.5
CC001 OR477-135	d4	1	1	0.5	1		0.5	0.75		0.25	0.25		0	0		0.25		2.5	1.25	0.5	0		4.25
CC001 OR822-151	d4	1.25	1	0.5	1		1	1		1.75	1.25		1.25	2.25		0.25		2.75	2	3	3.5		11.25
CC001 OR1234-160	d4	1	1.5	1	0		1.25	0.25		1.75	1.25		0.5	0.5		0.75		3.5	1.5	3	1		9
CC001 OR2075-57	d4	0.75	0.5	0.5	0		1.5	1		1.5	1.25		0	1.5		0.75		1.75	2.5	2.75	1.5		8.5
CC001 OR220-57	d4	2.25	2.5	1.5	0.75		2.25	0.5		1.75	1.5		0	0.75		1.25		6.25	2.75	3.25	0.75		13
CC001 OR305-91	d4	0	0	0	0		0	0		0.25	0		0	0		0		0	0	0.25	0		0.25
CC001 OR2489-67	d4	1.75	2.25	1.5	1.25		1.75	0.5		1.5	2.25		0	0.75		0.25		5.5	2.25	3.75	0.75		12.25
CC001 OR3443-88	d4	1.5	1.5	0.75	0.75		1.25	0.5		1.5	1		0	0.25		0.25		3.75	1.75	2.5	0.25		8.25
CC001 OR5030-128	d4	0	0.25	0	0		0.25	0		0	0		0	0		0		0.25	0.25	0	0		0.5
CC001 OR3289-55	d4	2.25	1.75	0.75	1		2.25	0.25		1.75	2.25		0	2.25		1.75		4.75	2.5	4	2.25		13.5
CC001 OR3315-58	d4	0.5	1.25	0.75	0.5		1.25	0.25		1.25	0.75		0.5	1.25		0.25		2.5	1.5	2	1.75		7.75
CC001 OR3426-50	d4	0.25	0.5	1	0.25		0.5	0		0.25	0.25		0	0		0.25		1.75	0.5	0.5	0		2.75
CC001 OR5066-132	d4	2	2	1.5	0.75		1.5	0.75		1	1		0.5	1.25		1		5.5	2.25	2	1.75		11.5
CC001 OR5410-47	d4	0.25	1.25	1.25	1.25		1.25	1		1.25	1.5		0	2.25		1		2.75	2.25	2.75	2.25		10
CC001 OR3401-49	d4	0.5	0.25	1	0.75		1.25	0.75		2.25	2		2	0.75		0.25		1.75	2	4.25	2.75		10.75
CC001 OR4445-139	d4	1.5	1.75	1.75	0.75		1.5	0.5		2	1.5		0.5	2.5		0.25		5	2	3.5	3		13.5
CC001 OR3467-47	d4	0	0	0.25	0		0.25	0		0	0		0	0		0		0.25	0.25	0	0		0.5
CC001 OR5754-130	d4	1.75	2	0.25	0		0.25	0.25		1	0.75		0	0.75		0.25		4	0.5	1.75	0.75		7
CC001 OR5612-135	d4	0.25	0	0.5	0		0.5	0		0	0		0	0		0		0.75	0.5	0	0		1.25
CC001 OR5130-135	d4	0.5	0.75	0.75	1		1.5	0.5		1.75	1.5		1.5	1.75		0.25		2	2	3.25	3.25		10.5
CC001 OR4179-142	d4	0.75	0.75	0.75	0.5		0.75	0.25		0.75	0.5		0	0		1.25		2.25	1	1.25	0		4.5
CC001 OR5046-130	d4	0.75	1	1	1.25		0.75	0		0.5	0.5		0	0.25		0.25		2.75	0.75	1	0.25		4.75
CC001 OR3370-41	d4	1	0.75	0.75	0.75		0.75	0		0.75	0.25		0	0.25		0		2.5	0.75	1	0.25		4.5
CC001 OR3564-39	d4	0.5	0.75	0.75	0.25		1.25	0.5		1.25	1.25		0	0.75		0.25		2	1.75	2.5	0.75		7
CC001 OR4010-162	d4	0.25	0.75	0.25	0.25		0.5	X		0.25	0.75		0	0		0.25		1.25	0.5	1	0		2.75
CC001 OR4595-143	d4	0.5	0.75	1	0.75		1.75	X		0.75	0.75		0	0		0		2.25	1.75	1.5	0		5.5
CC001 OR3513-39	d4	0	0	0	0		0	0		0	0		0	0		0		0	0	0	0		0
CC001 OR4410-135	d4	0	0	0.25	0		0.25	X		0	0		0	0		0		0.25	0.25	0	0		0.5
CC001 OR5091-131	d4	0.25	0.25	0.25	1.25		1.25	0.75		1.25	1.75		0	0		0.75		0.75	1.25	3	0		5
CC001 OR5232-128	d4	1	0.75	0.5	0		0.75	0.5		1.25	0		0	0		0.25		2.25	0.75	1.25	0		4.25
CC001 OR5308-139	d4	1.75	2.5	2	0.5		1.5	0.5		1	0.25		0	0.25		1.75		6.25	1.5	1.25	0.25		9.25
CC001 OR5156-125	d4	2.5	2.5	2.25	0.5		1.75	0.75		0.25	0.25		0	0		2		7.25	1.75	0.5	0		9.5
CC001 OR3549-45	d4	0.5	0	0.25	0		0.75	0		0.5	0.75		0	0		0		0.75	0.75	1.25	0		2.75
CC001 OR4390-136	d4	0.5	0.5	0.5	0		0.5	0		0.5	0		0	0		0		1.5	0.5	0.5	0		2.5
CC001 OR5181-126	d4	0.5	0	0.25	1		0.75	0.5		0.75	0.75		0	0		0		0.75	0.75	1.5	0		3
CC001 OR5118-135	d4	0.5	0	0.25	0		1	0.5		1	0		0	1		0		0.75	1	1	1		3.75
CC001 OR5046-130	d4	2	2	1.5	3		1.5	0.25		2.75	2.5		1	3		0.5		5.5	1.5	5.25	4		16.25
CC001 OR5389-138	d4	0.25	0	1.25	0.25		1.25	1.25		1	0.5		0	0.5		0		1.5	2.5	1.5	0.5		6
CC001 OR4410-151	d4	0	0	0.5	0.5		1.25	0.5		0.5	0		0	0		0		0.5	1.75	0.5	0		2.75
CC001 OR4179-135	d4	0.5	0.75	1	0.5		1.25	0.5		0.25	0		0	0		0		2.25	1.75	0.25	0		4.25
CC001 OR3548-46 (OR5548)	d4	0.5	0.5	1	0.5		1	0.5		0.75	0.5		0	0		0.25		2	1.5	1.25	0		4.75
CC001 OR5489-137	d4	0.5	1	1	0.5		1	0		1	0.5		0	0		0.25		2.5	1	1.5	0		5
CC001 OR3489-53	d4	0.75	0.25	0.75	0.5		1.25	0.75		0.75	1		1.75	0.25		0.75		1.75	2	1.75	2		7.5
CC001 OR5019-139	d4	0.5	0	1.5	3		1	0		2	2		0.5	3		0.25		2	1	4	3.5		10.5
CC001 OR5515-123/136	d4	2	1.75	1.25	0.5		1.25	1.75		2	2		0	1		0.25		5	3	4	1		13
CC001 OR5546-127	d4	0.5	1.25	0.5	1		0.75	1		1	1		0	1		0.5		2.25	1.75	2	1		7
CC001 OR5087-136	d4	0.25	0.75	0.75	0.25		1.25	1		1.5	1		0	1		1		1.75	2.25	2.5	1		7.5
CC001 OR5401-133	d4	1.5	1.75	1	0.5		1	0.75		1	0.5		0	0.5		0.25		4.25	1.75	1.5	0.5		8
CC001 OR5513-126	d4	1.75	1.75	1.25	0.75		1.75	0.75		1.5	1.5		1.5	1.75		0.25		4.75	2.5	3	3.25		13.5
CC001 OR5528-149	d4	1.75	1.25	1.75	0.5		1.75	0.25		1	1		0	1		0.5		4.75	2	2	1		9.75
CC001 OR5516-125	d4	0	0	0.5	0.5		0.5	0		0.25	0		0	0		0		0.5	0.5	0.25	0		1.25
CC001 OR5415-32	d4	0.25	1	0.75	0		0.75	0.25		0.75	0.5		0	0.25		0.25		2	1	1.25	0.25		4.5
CC001 OR5370-127	d4	0.25	0.5	0.75	0.5		1	0.25		0.75	0.75		0	0.25		0.25		1.5	1.25	1.5	0.25		4.5
CC001 OR5344-133	d4	0	0	0.5	0		0.5	0		0.5	0.25		0	0		0.25		0.5	0.5	0.75	0		1.75
CC001 OR549-65	d4	0.5	1	0.75	0		0.5	0		0.25	0		0	0		0.25		2.25	0.5	0.25	0		3
CC001 OR941-69	d4	1.5	0.5	1	XX		1	1		1.25	1		1.5	0.5		0.25		3	2	2.25	2		9.25
CC001 OR3181-48	d4	0.75	1	1.25	XX		2.25	1.75		1.75	2.25		0	0.25		1.75		3	4	4	0.25		11.25
CC001 OR821-56	d4	0.25	0.25	0.75	XX		1	0.5		0.5	0.25		0.25	0.25		1		1.25	1.5	0.75	0.5		4
CC001 OR799-148	d4	0.75	1	1.25	XX		1.75	0.75		1.75	2.5		0.25	0.25		1.75		3	2.5	4.25	0.5		10.25
CC001 OR2291-91	d4	0.75	1	1.5	XX		1.75	1		1.75	1.75		0.75	2.25		0.25		3.25	2.75	3.5	3		12.5
CC001 OR2459-60	d4	1	1	1.25	XX		2	1		1.75	2.5		1	2.5		0.5		3.25	3	4.25	3.5		14
CC001 OR1254-140	d4	0.75	0.5	1.25	XX		2.25	0.75		1.75	1.5		0	0.5		0.25		2.5	3	3.25	0.5		9.25
CC001 OR3232-39	d4	1.25	1.25	1.25	0.5		1.75	0.5		1	0.75		0	0.25		1.75		3.75	2.25	1.75	0.25		8
CC001 OR2041-64	d4	0	0	0	XX		0	0		0	0		0	0		0		0	0	0	0		0
CC001 OR1122-137	d4	2.5	2.5	1.25	XX		1.75	0.5		1	0.75		0	0.25		0.5		6.25	2.25	1.75	0.25		10.5
CC001 OR1519-152	d4	0.25	0	0	XX		0.25	0		0	0		0	0		0		0.25	0.25	0	0		0.5
CC001 OR2168-50	d4	2	1.75	0.75	XX		0.75	0.25		0.75	1		0	0		0.25		4.5	1	1.75	0		7.25
CC001 OR1390-65	d4	0.5	0.75	0.75	XX		1.5	0.5		0.75	0.75		0	0		0.25		2	2	1.5	0		5.5
CC001 OR170-58	d4	0.25	0	0	XX		0	0		0	0		0	0		0		0.25	0	0	0		0.25
CC001 OR739-164A	d4	0.25	0	0.5	0.75		0.75	0.5		1.25	0.75		0	1.25		0.5		0.75	1.25	2	1.25		5.25
CC001 OR91-69	d4	1.5	1.75	1	XX		1	0.5		1.25	1.25		0	0.5		0.75		4.25	1.5	2.5	0.5		8.75
CC001 OR867-182	d4	0.25	0.5	0.75	XX		1.25	0.5		1.75	1.25		0	0.25		0.75		1.5	1.75	3	0.25		6.5
CC001 OR3-80	d4	0.5	0.5	0.5	XX		1	0.5		1	0.5		0	0		0.25		1.5	1.5	1.5	0		4.5
CC001 OR380-64	d4	1	1.25	1.5	XX		2.5	1		1.5	1.5		0.75	1.5		1.5		3.75	3.5	3	2.25		12.5
CC001 OR190-54	d4	0.25	0.25	0	XX		0	0		0.25	0		0	0		0		0.5	0	0.25	0		0.75
CC001 OR205-48	d4	0.75	0.75	0.25	XX		0.75	0		0.5	0.25		0	0		0		1.75	0.75	0.75	0		3.25
CC001 OR559-157	d4	1.75	1	0.5	XX		1	0.5		0.75	0.5		0	0		0.75		3.25	1.5	1.25	0		6
CC001 OR3076-39	d4	0.75	0.5	0.5	XX		0.75	0.25		1	0.75		0	0		0.25		1.75	1	1.75	0		4.5
CC001 OR3019-48	d4	1.25	1.5	1.5	XX		1.25	0.5		1.25	0.75		0	0		0.75		4.25	1.75	2	0		8
CC001 OR3186-56	d4	1	1.5	0.5	0.5		0.5	0.25		0.75	0.75		0	0		0		3	0.75	1.5	0		5.25
CC001 OR667-68	d4	0	0	0	XX		0	0		0	0		0	0		0		0	0	0	0		0
CC001 OR940-157	d4	1	1.25	0.75	XX		0.5	0		0.5	0.25		0	0		0.25		3	0.5	0.75	0		4.25
CC001 OR799-148	d4	0.75	1	1.25	XX		1.25	0.75		1.75	2.25		0.25	0.25		1.75		3	2	4	0.5		9.5
CC001 OR555-59	d4	0	0	0	XX		0.5	0		0	0		0	0		0		0	0.5	0	0		0.5
CC001 OR41-113	d4	0.25	0.25	0.5	XX		0.75	0.25		1	1		0	0.5		0.25		1	1	2	0.5		4.5
CC001 OR1207-144	d4	2.25	2.25	2	XX		2.25	1		1.5	2.25		1.25	2.25		1.5		6.5	3.25	3.75	3.5		17
CC001 OR3007-51	d4	2	0.75	0.75	XX		0.75	0		0.75	0		0	0		0.25		3.5	0.75	0.75	0		5
CC001 OR380-67	d4	0.25	0	0.75	XX		1.25	0.25		0.25	0		0	0		0		1	1.5	0.25	0		2.75
CC001 OR1112-156	d4	0	0	0	XX		0.5	0		0	0		0	0		0		0	0.5	0	0		0.5
CC001 OR940-155	d4	0.75	0.5	0.25	XX		0.75	0.5		0.75	0.75		0	0		0		1.5	1.25	1.5	0		4.25
CC001 OR773-66	d4	0	0	0	0		0	0		0	0		0	0		0		0	0	0	0		0
CC001 OR3154-40	d4	1.25	1	0.75	XX		0.75	0.5		0.5	0.5		0	0		0		3	1.25	1	0		5.25
CC001 OR538-162	d4	1.25	1	0.25	0.5		0.5	0.5		0.75	0.75		0	1		0		2.5	1	1.5	1		6
CC001 OR2459-52	d4	1	1.75	1.25	XX		1.25	0.5		1	0.75		0	0.5		0		4	1.75	1.75	0.5		8
CC001 OR2390-68	d4	0.75	1	0.75	XX		1.25	1.25		1.5	1.75		0.5	1.25		0.25		2.5	2.5	3.25	1.75		10
CC001 OR41-76	d4	0.75	1	0.75	XX		0.75	0		0.75	0.5		0	0		0		2.5	0.75	1.25	0		4.5
CC001 OR125-61	d4	0.25	0.5	0.75	XX		0.75	0.5		0.75	0.5		0	0.5		0		1.5	1.25	1.25	0.5		4.5
CC001 OR1639-141	d4	0.5	0.5	0.5	XX		0.5	0		0.5	0		0	0		0		1.5	0.5	0.5	0		2.5
CC001 OR3018-45	d4	0.25	0.25	0.75	XX		0.75	0		0.75	0		0	0		0		1.25	0.75	0.75	0		2.75
CC001 OR3061-42	d4	1	0.5	1	XX		1.25	0		1.25	1.25		0	0		0.25		2.5	1.25	2.5	0		6.25
CC001 OR181-61	d4	1.75	2.25	1.5	1		1.5	0.75		1	1		0	0		0.5		5.5	2.25	2	0		9.75
CC001 OR712-149	d4	0	0	0	XX		0.5	0		0	0		0	0		0		0	0.5	0	0		0.5
CC001 OR63-53	d4	0.5	0.5	0.5	XX		0.5	0.5		0.5	0.5		0	0		0.75		1.5	1	1	0		3.5
CC001 OR167-172	d4	1	0.75	0.5	XX		0.5	0		0.5	0.5		0	0		0		2.25	0.5	1	0		3.75
CC001 OR712-149	d4	0.5	0.5	0.5	XX		0.5	0		0.25	0.25		0	0		0		1.5	0.5	0.5	0		2.5
CC001 OR937-157	d4	0.5	0.5	0.25	XX		0.5	0.25		0.5	0.5		0	0.5		0		1.25	0.75	1	0.5		3.5
CC001 OR1515-176	d4	0.5	0.5	0.5	XX		0.5	0.5		0.5	0.5		0	0		0		1.5	1	1	0		3.5
CC001 OR780-64	d4	1	1	0.75	XX		1.5	0.75		1.25	1		0	0.75		2		2.75	2.25	2.25	0.75		8
CC001 OR1401-156	d4	0.25	0.25	0.75	XX		1	0		1	0.75		0	0		1		1.25	1	1.75	0		4
CC001 OR170-64	d4	0.5	0.75	1	XX		0.5	0		0.5	0.25		0	0.25		0		2.25	0.5	0.75	0.25		3.75
CC001 OR125-63	d4	0.25	1	0.25	XX		0.25	0		0.25	0.25		0	0		0		1.5	0.25	0.5	0		2.25
CC001 OR3431-37	d4	0.5	0.5	1.25	x		1.75	0.75		1	0.25		0	0		0.5		2.25	2.5	1.25	0		6
CC001 OR5480-131	d4	0.25	0.5	0.5	x		0.75	0.5		1	1.25		0	0		0.25		1.25	1.25	2.25	0		4.75
CC001 OR5180-131	d4	1	1.75	1.25	x		1	0.5		1.5	0.5		0	0		0.25		4	1.5	2	0		7.5
CC001 OR692-179	d4	0.25	0.25	0.5	x		0.5	0.25		0.5	0.25		0	0		0		1	0.75	0.75	0		2.5
CC001 OR3041-54	d4	0.75	1.25	1.25	x		1.25	1		1.75	1		0	0		0.25		3.25	2.25	2.75	0		8.25
CC001 OR3130-53	d4	0.75	0.5	1	xx		1	0.75		1.5	0.5		0	0		1.25		2.25	1.75	2	0		6
CC001 OR3140-57	d4	1	0.75	1.5	0.75		1.25	1		1.25	1		0	0		0.5		3.25	2.25	2.25	0		7.75
CC001 OR5358-136	d4	0.25	0.75	0.75	0		0.75	0.75		1	0.75		0	0.5		0.25		1.75	1.5	1.75	0.5		5.5
CC001 OR3528-50	d4	0.75	0.5	0.5	0		0.5	0.5		1	0.25		0	0		0		1.75	1	1.25	0		4
CC001 OR3118-52	d4	1.5	2	2	0		2.25	0.75		1.75	1.75		0	0		0.5		5.5	3	3.5	0		12
CC001 OR5061-139	d4	0.5	0.75	1	0		1.25	0.75		1	1.25		0	0		0		2.25	2	2.25	0		6.5
CC001 OR5740-132	d4	0.5	0.5	0.5	0		0.5	0.5		2	0.5		0	0		0.25		1.5	1	2.5	0		5
CC001 OR5549-132	d4	0.25	0.75	0.75	0		0.75	0.5		1	0.75		0	0		0		1.75	1.25	1.75	0		4.75
CC001 OR1057-165	d4	0.5	1	1	0		1.5	0.5		1.5	1.5		0	0		1.25		2.5	2	3	0		7.5
CC001 OR5164-130	d4	0.5	0.5	1.25	0.5		0.75	0.5		1	0		0	0		0.25		2.25	1.25	1	0		4.5
CC001 OR3046-51	d4	1.25	0.5	1	0		1.25	0.5		1.25	1		0	0		0		2.75	1.75	2.25	0		6.75
