# Supplementary material for: Genome Wide Identification of SARS-CoV Susceptibility Loci Using the Collaborative Cross
Source: PLoS Genet. 2015 Oct 9;11(10):e1005504. doi: 10.1371/journal.pgen.1005504 (PMC4599853; doi:10.1371/journal.pgen.1005504)
Supplement: S1 Dataset — (XLSX) [file pgen.1005504.s009.xlsx]

## Sheet: Sheet2
Sample	SLF3/O1R6
1057-165	5.68793
1112-156	3.92667
1122-137	6.63081
1207-144	6.50987
1234-160	5.23646
125-61	5.37686
125-63	6.5511
1390-65	5.95972
1401-156	5.01496
1515-176	5.33231
1519-152	5.24492
1639-141	5.25077
170-64	5.41142
181-61	6.79224
190-54	5.17924
190-65	5.6308
2020-58	5.97913
205-48	5.29266
2075-57	5.86408
2168-50	6.86792
2168-56	7.24697
219-70	6.02158
220-57	6.10579
2391-68	5.38953
2459-52	5.90584
2459-60	5.288
2489-67	6.22145
291-162	6.02123
3007-51	5.65172
3018-45	5.69084
3019-48	6.06591
3041-54	6.57723
3046-51	5.8644
305-91	0.00878847
3061-42	2.18982
3067-40	5.72276
3076-39	5.45455
3118-52	6.09805
3130-53	4.17068
3140-57	6.50997
3154-40	6.78316
3168-56	5.91477
3181-48	5.28689
3232-39	0.930666
3289-55	6.10152
3370-41	4.7551
3401-49	6.03592
3426-50	3.40634
3431-37	6.11711
3443-88	6.20784
3467-47	1.91303
3489-53	5.40751
3513-39	0.329992
3515-58	5.27708
3528-50	5.79113
3548-46	6.24863
3564-39	5.22917
3-80	6.70616
380-64	5.73291
380-67	0.40371
381-72	1.3031
4010-162	7.05567
41-113	5.8883
41-76	5.64144
4179-135	5.11941
4179-142	5.33812
4390-136	5.82066
4410-135	4.88291
4410-151	3.57777
4445-139	6.84442
4595-143	4.82288
467-147	5.21674
477-135	4.45656
5061-139	5.54767
5066-132	1.8546
5087-136	5.55003
5091-131	5.33586
5130-135	4.71726
5140-132	5.54339
5156-125	5.97083
5164-130	6.62205
5180-131	6.22369
5232-128	5.75477
5308-139	5.4724
5344-133	4.85148
5358-136	5.76635
5370-127	6.52888
538-162	6.00501
5389-138	6.43403
5415-132	5.37528
5480-131	1.79193
5489-137	4.39029
549-65	5.18893
5513-126	6.19835
5515-123	6.30274
5516-125	0.760773
5528-159	6.30618
5546-127	5.70294
5549-132	4.74762
555-59	5.62401
559-157	5.78389
5612-135	6.48346
63-53	6.1443
667-68	0.249268
692-179	-0.250796
699-75	0.41127
712-149	5.82477
718-67	5.52102
739-164	5.16642
773-66	6.47113
780-64	6.10885
799-148	6.33671
821-56	6.74949
822-151	5.11998
867-182	5.90904
91-69	6.21697
937-157	6.54823
940-155	0.672359
940-157	4.82618
94-152	5.63904

## Sheet: Sheet1
SUBJECT.NAME	titer_lung		to use for PAS stain			qPCR data
OR1009f166	17250000
OR1057f165	1450000				1057-165	5.68793
OR1112f156	1		yes		1112-156	3.92667
OR1114f63	NA
OR1112f137	3000000
OR1207f144	301250000		yes		1207-144	6.50987
OR1234f160	15250000				1234-160	5.23646
OR1237f67	NA
OR1246f69	NA
OR1254f140	2500000
OR125f61	7750		yes		125-61	5.37686
OR125f63	122500000		yes		125-63	6.5511
OR1390f65	3750000				1390-65	5.95972
OR1401f156	1212500				1401-156	5.01496
OR1515f76	4000000				1515-176	5.33231
OR1516f61	1
OR1519f152	16375000		yes		1519-152	5.24492
OR1635f146	NA
OR1639f141	14000000				1639-141	5.25077
OR167f172	187500000		yes
OR170f58	1380000
OR170f64	2837500				170-64	5.41142
OR181f61	72500		yes		181-61	6.79224
OR190f54	1500000				190-54	5.17924
OR190f65	1400000				190-65	5.6308
OR2020f58	1875000				2020-58	5.97913
OR2020f74	NA
OR2041f64	1
OR205f48	32500		yes		205-48	5.29266
OR2075f57	1525000				2075-57	5.86408
OR2111f42	NA
OR2168f50	26250		yes		2168-50	6.86792
OR2168f50	48800000				2168-56	7.24697
OR219f70	2675000				219-70	6.02158
OR220f57	163750000				220-57	6.10579
OR2291f91	1
OR2390f68	5625000
OR2459f52	482500				2459-52	5.90584
OR2459f60	6880000				2459-60	5.288
OR2489f67	14750000		yes		2489-67	6.22145
OR2558f53	NA
OR289f60	1387500
OR291f162	31625000				291-162	6.02123
OR3007f51	112500				3007-51	5.65172
OR3009f41	NA
OR3011f57	NA
OR3018f45	7750000				3018-45	5.69084
OR3019f48	5500000				3019-48	6.06591
OR3030f49	NA
OR3041f54	6000		yes		3041-54	6.57723
OR3046f51	157500				3046-51	5.8644
OR305f91	1		yes		305-91	0.00878847
OR3061f42	1		yes		3061-42	2.18982
OR3067f40	2250000				3067-40	5.72276
OR3076f39	750000		yes		3076-39	5.45455
OR3078f49	NA
OR3080f38	NA
OR3087f54	NA
OR3091f48	NA
OR3118f52	3750000				3118-52	6.09805
OR3130f53	5000		yes		3130-53	4.17068
OR3140f57	4500000				3140-57	6.50997
OR3154f40	800000				3154-40	6.78316
OR3156f45	NA
OR3168f56	6130000				3168-56	5.91477
OR3181f48	104000		yes		3181-48	5.28689
OR3232f39	1		yes		3232-39	0.930666
OR3252f55	NA
OR3289f55	7750				3289-55	6.10152
OR3358f54	NA
OR3370f41	14600000				3370-41	4.7551
OR3389f64	NA
OR3401f49	1200000				3401-49	6.03592
OR3410f47	4000000
OR3415f53	NA
OR3426f50	100		yes		3426-50	3.40634
OR3431f37	3000000				3431-37	6.11711
OR3443f45	NA
OR3443f149	2025000
OR3467f47	1				3467-47	1.91303
OR3489f53	15250000		yes		3489-53	5.40751
OR3513f39	1				3513-39	0.329992
OR3315f58	5250		yes		3515-58	5.27708
OR3528f5	1				3528-50	5.79113
OR3548f46	15300000				3548-46	6.24863
OR3549f45	112500		yes
OR3564f39	10000		yes		3564-39	5.22917
OR3594f43	1
OR380f64	15000		yes		380-64	5.73291
OR380f67	1				380-67	0.40371
OR381f72	1				381-72	1.3031
OR3f80	161250000		yes		3-80	6.70616
OR4010f162	8250000				4010-162	7.05567
OR4179f135	316250				4179-135	5.11941
OR4179f142	4250000				4179-142	5.33812
OR41f113	NA				41-113	5.8883
OR41f76	2150000				41-76	5.64144
OR4390f136	2500000				4390-136	5.82066
OR4410f135	33750		yes		4410-135	4.88291
OR4410f151	4130		yes		4410-151	3.57777
OR4445f139	20625000				4445-139	6.84442
OR4445f147	3500000
OR4559f150	NA
OR4595f143	1				4595-143	4.82288
OR4650f44	30750000		yes		467-147	5.21674
OR467f149	8375000				477-135	4.45656
OR477f135	750000
OR5019f134	6250000
OR5030f128	1
OR5046f130	NA
OR5049f137	NA
OR5061f139	80000				5061-139	5.54767
OR5066f132	17750000		yes		5066-132	1.8546
OR5087f136	7000		yes		5087-136	5.55003
OR5091f131	2000		yes		5091-131	5.33586
OR5118f135	102500
OR5130f135	32500		yes		5130-135	4.71726
OR5140f132	140000				5140-132	5.54339
OR5154f130	4250000
OR5156f125	5250000				5156-125	5.97083
OR5164f130	650000				5164-130	6.62205
OR5168f135	NA
OR5180f131	62500				5180-131	6.22369
OR5181f126	4500000
OR5232f128	500000				5232-128	5.75477
OR5291f123	NA
OR5308f139	550000				5308-139	5.4724
OR5344f133	75000		yes		5344-133	4.85148
OR5358f136	157500				5358-136	5.76635
OR5370f127	5250000				5370-127	6.52888
OR5389f138	650000				5389-138	6.43403
OR538f162	1575000				538-162	6.00501
OR5401f133	18250000		yes
OR5415f132	825000				5415-132	5.37528
OR5454f134	NA
OR5480f131	11250000				5480-131	1.79193
OR5489f137	1				5489-137	4.39029
OR549f65	6000000				549-65	5.18893
OR5513f126	5500000				5513-126	6.19835
OR5515f123	NA				5515-123	6.30274
OR5516f125	1		yes		5516-125	0.760773
OR5528f149	5250000				5528-159	6.30618
OR5546f127	975000				5546-127	5.70294
OR5549f132	1		yes		5549-132	4.74762
OR555f59	6250000				555-59	5.62401
OR5571f126	NA
OR559f157	2750000				559-157	5.78389
OR5612f135	1				5612-135	6.48346
OR63f53	702500000		yes		63-53	6.1443
OR652f160	NA
OR667f68	1				667-68	0.249268
OR692f179	1				692-179	-0.250796
OR699f75	3750000				699-75	0.41127
OR712f149	475000				712-149	5.82477
OR718f67	16625000				718-67	5.52102
OR739f164	277500		yes		739-164	5.16642
OR773f66	4250		yes		773-66	6.47113
OR773f70	NA
OR780f64	2687500				780-64	6.10885
OR799f148	165000000		yes		799-148	6.33671
OR801f66	NA
OR821f56	516250				821-56	6.74949
OR822f151	2500				822-151	5.11998
OR867f182	14000000		yes		867-182	5.90904
OR91f69	75000
OR937f157	1				91-69	6.21697
OR937f162	NA				937-157	6.54823
OR940f155	1				940-155	0.672359
OR940f157	37500000				940-157	4.82618
OR941f69	32375000
OR94f152	47500		yes		94-152	5.63904

## Sheet: preCC 
SUBJECT.NAME	genotyped	Generation	age at infection	D1_pct_wgt	D2_pct_wgt	D3_pct_wgt	D4_pct_wgt	DEATH	titer_lung	LOG.TITER	airway disease_denudation	airway disease_debris	airway disease_inflammation	airway disease_necrosis	vasculature_perivascular cuffing	vasculature_edema	alveoli_interstitial	alveoli_airspace inflam	DAD_hyalin	DAD_eNAudates	cells_eosinophils	sum airway	sum vasculature	sum alveoli	sum DAD	histo sum all
OR1009f166	y	9	75	99.6	88.3	81	75.3	0	17250000	7.23679	NA	NA	NA	NA	NA	NA	NA	NA	NA	NA	NA	NA	NA	NA	NA	NA
OR1057f165	y	11	71	103.08	92.95	91.19	91.63	0	1450000	6.16137	0.5	1	1	0	1.5	0.5	1.5	1.5	0	0	1.25	2.5	2	3	0	7.5
OR1112f156	y	8	93	97.4	97.4	97.4	97	0	1	0	0	0	0	NA	0.5	0	0	0	0	0	0	0	0.5	0	0	0.5
OR1114f63	n	8	67	100.8	93.3	95.4	NA	1	NA	NA	NA	NA	NA	NA	NA	NA	NA	NA	NA	NA	NA	NA	NA	NA	NA	NA
OR1112f137	y	6	93	96	84.8	78.6	76.8	0	3000000	6.47712	2.5	2.5	1	NA	1.5	0.5	1	0.75	0	0.25	0.5	6	2	1.75	0.25	10
OR1207f144	y	7	90	98.3	88.3	86	80.4	0	301250000	8.47893	2.25	2.25	2	NA	2.25	1	1.5	2.25	1.25	2.25	1.5	6.5	3.25	3.75	3.5	17
OR1234f160	y	8	144	97.1	94.6	84.1	87.4	0	15250000	7.18327	1	1.5	1	0	1.25	0.25	1.25	1.25	0.5	1.25	0.75	3.5	1.5	2.5	1.75	9.25
OR1237f67	n	10	104	104.2	92.3	NA	NA	1	NA	NA	NA	NA	NA	NA	NA	NA	NA	NA	NA	NA	NA	NA	NA	NA	NA	NA
OR1246f69	n	7	141	99.1	87.2	NA	NA	1	NA	NA	NA	NA	NA	NA	NA	NA	NA	NA	NA	NA	NA	NA	NA	NA	NA	NA
OR1254f140	y	8	87	96.2	84.8	78.8	79.2	0	2500000	6.39794	0.75	0.5	1.25	NA	2.25	0.75	1.75	1.5	0	1	0.25	2.5	3	3.25	1	9.75
OR125f61	n	6	87	96.1	92.7	96.6	104.5	0	7750	3.8893	0.25	0.5	0.5	NA	0.75	0.5	0.75	0.5	0	0.5	0	1.25	1.25	1.25	0.5	4.25
OR125f63	y	6	141	93.7	87	78.3	75.8	0	122500000	8.08814	0.25	1	0.25	NA	0.25	0	0.25	0.25	0	0	0	1.5	0.25	0.5	0	2.25
OR1390f65	y	10	84	95.9	91.4	87.3	86.1	0	3750000	6.57403	0.5	0.75	0.75	NA	1.25	0.5	0.5	0.75	0	0	0.25	2	1.75	1.25	0	5
OR1401f156	y	NA	134	96.2	92.8	90.1	93.8	0	1212500	6.08368	0.25	0.25	0.75	NA	1	0	1	0.75	0	0	1	1.25	1	1.75	0	4
OR1515f76	y	8	128	95.5	93.7	95.5	100	0	4000000	6.60206	0.5	0.5	0.5	NA	0.5	0.5	0.5	0.5	0	0	0	1.5	1	1	0	3.5
OR1516f61	y	8	69	98.6	95.3	95.3	95.3	0	1	0	NA	NA	NA	NA	NA	NA	NA	NA	NA	NA	NA	NA	NA	NA	NA	NA
OR1519f152	y	8	73	104.7	98.8	105.1	105.1	0	16375000	7.21418	0.25	0	0	NA	0.25	0	0	0	0	0	0	0.25	0.25	0	0	0.5
OR1635f146	y	6	119	94.2	84.1	77	NA	1	NA	NA	NA	NA	NA	NA	NA	NA	NA	NA	NA	NA	NA	NA	NA	NA	NA	NA
OR1639f141	y	7	103	99.6	95.9	91.8	93.7	0	14000000	7.14613	0.5	0.5	0.5	NA	0.5	0	0.5	0	0	0	0	1.5	0.5	0.5	0	2.5
OR167f172	n	10	125	98.7	91.6	82.7	77.2	0	187500000	8.273	1	0.75	0.5	NA	0.5	0	0.5	0.5	0	0	0	2.25	0.5	1	0	3.75
OR170f58	n	8	86	104.8	104	105.6	108	0	1380000	6.1383	0.25	0	0	NA	0	0	0	0	0	0	0	0.25	0	0	0	0.25
OR170f64	y	8	91	114.5	95.9	96.5	92.4	0	2837500	6.45294	0.5	0.75	1	NA	0.5	0	0.5	0.25	0	0.25	0	2.25	0.5	0.75	0.25	3.75
OR181f61	y	8	73	104.9	90.7	82.5	73.8	0	72500	4.86034	1.75	2.25	1.5	NA	1.5	0.5	1	1.25	0	0	0.5	5.5	2	2.25	0	9.75
OR190f54	n	7	86	100.5	97.7	99.1	97.3	0	1500000	6.17609	0.25	0.25	0	NA	0	0	0	0	0	0	0	0.5	0	0	0	0.5
OR190f65	y	7	77	98.2	97.6	101.2	101.8	0	1400000	6.14613	NA	NA	NA	NA	NA	NA	NA	NA	NA	NA	NA	NA	NA	NA	NA	NA
OR2020f58	y	8	78	98.4	84.7	77.2	70.9	0	1875000	6.273	NA	NA	NA	NA	NA	NA	NA	NA	NA	NA	NA	NA	NA	NA	NA	NA
OR2020f74	n	10	106	96	90	82	NA	1	NA	NA	NA	NA	NA	NA	NA	NA	NA	NA	NA	NA	NA	NA	NA	NA	NA	NA
OR2041f64	y	8	86	97.6	98.8	100	98.8	0	1	0	0	0	0	NA	0	0	0	0	0	0	0	0	0	0	0	0
OR205f48	y	7	73	99.5	89.3	94.1	94.7	0	32500	4.51188	0.75	0.75	0.25	NA	0.75	0	0.5	0.25	0	0	0	1.75	0.75	0.75	0	3.25
OR2075f57	y	7	125	97.5	92.6	91.4	100.8	0	1525000	6.18327	0.75	0.5	0.5	0	1.5	1	1.5	1.25	0	1.5	0.75	1.75	2.5	2.75	1.5	8.5
OR2111f42	n	6	NA	100.7	95.9	88.5	NA	1	NA	NA	NA	NA	NA	NA	NA	NA	NA	NA	NA	NA	NA	NA	NA	NA	NA	NA
OR2168f50	y	7	98	95.3	84.5	79.7	75.7	0	26250	4.41913	2	1.75	0.75	NA	0.75	0.25	0.75	1	0	0	0.25	4.5	1	1.75	0	7.25
OR2168f50	n	7	130	94.3	89.2	84.7	83.4	0	48800000	7.68797	NA	NA	NA	NA	NA	NA	NA	NA	NA	NA	NA	NA	NA	NA	NA	NA
OR219f70	y	8	91	95.8	93.5	84	79.1	0	2675000	6.42732	0.25	0	1	0	1.25	0	0.5	0.25	0	0.25	0.25	1.25	1.25	0.75	0.25	3.5
OR220f57	y	6	99	101.3	91.6	81.8	79.9	0	163750000	8.21418	2.25	2.5	1.5	0.25	2.25	0.5	1.75	1.5	0	0.75	1.25	6.25	2.75	3.25	0.75	13
OR2291f91	y	NA	94	97.9	89.7	89.7	96.4	0	1	0	0.75	1	1.5	NA	1.75	1	1.75	1.75	0.75	2.25	0.25	3.25	2.75	3.5	3	12.5
OR2390f68	y	7	124	96.9	94.8	93.2	88.5	0	5625000	6.75012	0.75	1	0.75	NA	1.25	1.25	1.5	1.75	0.5	1.5	0.25	2.5	2.5	3.25	2	10.25
OR2459f52	y	7	84	99.7	94.9	83.3	83.6	0	482500	5.6835	1	1.75	1.25	NA	1.25	0.5	1	0.75	0	0.5	0	4	1.75	1.75	0.5	8
OR2459f60	n	7	103	100	97.6	88.8	91.2	0	6880000	6.83727	1	1	1.25	NA	2	1	1	2.5	1	2.5	0.5	3.25	3	3.5	3.5	13.25
OR2489f67	y	8	114	95.4	92	85.7	84.4	0	14750000	7.16879	1.5	2.25	1.5	0	1.75	0.5	1.5	2.25	0	0.75	0.25	5.25	2.25	3.75	0.75	12
OR2558f53	y	8	139	98.3	85.8	79.3	NA	1	NA	NA	NA	NA	NA	NA	NA	NA	NA	NA	NA	NA	NA	NA	NA	NA	NA	NA
OR289f60	y	7	69	97.4	94	92.1	96.7	0	1387500	6.14223	NA	NA	NA	NA	NA	NA	NA	NA	NA	NA	NA	NA	NA	NA	NA	NA
OR291f162	y	9	80	98.4	90.6	86.2	78.7	0	31625000	7.50003	NA	NA	NA	NA	NA	NA	NA	NA	NA	NA	NA	NA	NA	NA	NA	NA
OR3007f51	y	6	85	99.6	93.2	84.4	88	0	112500	5.05115	2	0.5	0.5	NA	0.5	0	0.25	0	0	0	0.25	3	0.5	0.25	0	3.75
OR3009f41	y	NA	73	100.5	88	86.9	NA	1	NA	NA	NA	NA	NA	NA	NA	NA	NA	NA	NA	NA	NA	NA	NA	NA	NA	NA
OR3011f57	n	6	51	95.2	87	80.1	NA	1	NA	NA	NA	NA	NA	NA	NA	NA	NA	NA	NA	NA	NA	NA	NA	NA	NA	NA
OR3018f45	y	5	100	110.6	108.3	106.1	111.1	0	7750000	6.8893	0.25	0.25	0.25	NA	0.5	0	0.5	0	0	0	0	0.75	0.5	0.5	0	1.75
OR3019f48	y	6	69	100	87.8	80.8	82.2	0	5500000	6.74036	1.25	1.5	1.5	NA	1.25	0.5	1.25	0.75	0	0	0.75	4.25	1.75	2	0	8
OR3030f49	n	6	62	92.64	NA	NA	NA	1	NA	NA	NA	NA	NA	NA	NA	NA	NA	NA	NA	NA	NA	NA	NA	NA	NA	NA
OR3041f54	y	5	77	99.34	100.66	101.65	93.4	0	6000	3.77815	0.75	1.25	1.25	NA	1.25	1	1.75	1	0	0	0.25	3.25	2.25	2.75	0	8.25
OR3046f51	y	6	79	98.17	91.46	88.41	87.8	0	157500	5.19728	1.25	0.5	1	0	1.25	0.5	1.25	1	0	0	0	2.75	1.75	2.25	0	6.75
OR305f91	y	10	105	97.7	98.8	100	99.2	0	1	0	0	0	0	0	0	0	0.25	0.25	0	0	0	0	0	0.5	0	0.5
OR3061f42	y	5	102	99.5	90.2	91.1	91.6	0	1	0	1	0.5	0.75	NA	1.25	0	1	1.25	0	0	0.25	2.25	1.25	2.25	0	5.75
OR3067f40	y	5	84	99.2	94.6	96.2	98.7	0	2250000	6.35218	NA	NA	NA	NA	NA	NA	NA	NA	NA	NA	NA	NA	NA	NA	NA	NA
OR3076f39	y	5	91	102.1	94.7	84.1	92.6	0	750000	5.87506	0.75	0.5	0.5	NA	0.75	0.25	1	0.75	0	0	0.25	1.75	1	1.75	0	4.5
OR3078f49	n	5	90	100	90.6	83.1	NA	1	NA	NA	NA	NA	NA	NA	NA	NA	NA	NA	NA	NA	NA	NA	NA	NA	NA	NA
OR3080f38	y	NA	90	88.4	88.4	86.4	NA	1	NA	NA	NA	NA	NA	NA	NA	NA	NA	NA	NA	NA	NA	NA	NA	NA	NA	NA
OR3087f54	y	NA	89	97.4	81.7	73.8	NA	1	NA	NA	NA	NA	NA	NA	NA	NA	NA	NA	NA	NA	NA	NA	NA	NA	NA	NA
OR3091f48	n	5	46	99.6	92.5	86.9	NA	1	NA	NA	NA	NA	NA	NA	NA	NA	NA	NA	NA	NA	NA	NA	NA	NA	NA	NA
OR3118f52	y	5	51	101.3	94.6	97.8	100	0	3750000	6.57403	1.5	2	2	0	2.25	0.75	1.75	1.75	0	0	0.5	5.5	3	3.5	0	12
OR3130f53	y	6	55	97.89	86.84	92.63	91.58	0	5000	3.69897	0.75	0.5	1	NA	1	0.75	1.5	0.5	0	0	1.25	2.25	1.75	2	0	6
OR3140f57	y	5	51	96.2	82.2	76.2	72.4	0	4500000	6.65321	1	0.75	1.5	0.75	1.25	1	1.25	1	0	0	0.5	3.25	2.25	2.25	0	7.75
OR3154f40	y	5	101	109.1	98.8	90.9	89	0	800000	5.90309	1.25	1	0.75	NA	0.75	0.5	0.5	0.5	0	0	0	3	1.25	1	0	5.25
OR3156f45	n	5	83	98.6	92.8	83.3	NA	1	NA	NA	NA	NA	NA	NA	NA	NA	NA	NA	NA	NA	NA	NA	NA	NA	NA	NA
OR3168f56	y	5	80	101.6	92.6	83.5	89.4	0	6130000	6.78746	1	1.5	0.5	NA	0.5	0.25	0.5	0.5	0	0	0	3	0.75	1	0	4.75
OR3181f48	y	5	89	108.1	97.5	93.8	101.3	0	104000	5.01703	0.75	1	1.25	NA	2.25	1.75	1.75	2.25	0	0.25	1.75	3	4	4	0.25	11.25
OR3232f39	y	5	84	98	100	98	99	0	1	0	1.25	1	1.25	NA	1.75	0.5	0.5	0.75	0	0.25	1.75	3.5	2.25	1.25	0.25	7.25
OR3252f55	y	NA	93	100	92.1	NA	NA	1	NA	NA	NA	NA	NA	NA	NA	NA	NA	NA	NA	NA	NA	NA	NA	NA	NA	NA
OR3289f55	y	5	81	96.6	85.8	81.5	77.2	0	7750	3.8893	2.25	1.75	0.75	0	2.25	0.25	1.5	2.25	0	2.25	1.5	4.75	2.5	3.75	2.25	13.25
OR3358f54	y	5	90	101.2	90.5	NA	NA	1	NA	NA	NA	NA	NA	NA	NA	NA	NA	NA	NA	NA	NA	NA	NA	NA	NA	NA
OR3370f41	y	5	93	100	94.8	90.7	93.8	0	14600000	7.16435	1	0.75	0.75	NA	0.75	NA	0.75	0.25	0	0.25	0	2.5	0.75	1	0.25	4.5
OR3389f64	n	5	110	99	90	NA	NA	1	NA	NA	NA	NA	NA	NA	NA	NA	NA	NA	NA	NA	NA	NA	NA	NA	NA	NA
OR3401f49	y	5	86	96	86	77	74	0	1200000	6.07918	0.25	0.25	1	0.25	1.25	0.75	2.25	2	2	0.75	0.25	1.5	2	4.25	2.75	10.5
OR3410f47	y	NA	105	100	86.9	81.6	77	0	4000000	6.60206	0.25	1.25	1.25	0	1.25	1	1	1.5	0	2.25	0.5	2.75	2.25	2.5	2.25	9.75
OR3415f53	y	NA	97	98.8	91.5	NA	NA	1	NA	NA	NA	NA	NA	NA	NA	NA	NA	NA	NA	NA	NA	NA	NA	NA	NA	NA
OR3426f50	y	6	86	102.5	98.6	98.9	104.7	0	100	2	0.25	0.5	0.5	0.25	0.5	0	0.25	0.25	0	0	0.25	1.25	0.5	0.5	0	2.25
OR3431f37	y	5	42	103.4	97.1	98.6	103.8	0	3000000	6.47712	0.5	0.5	1.25	NA	1.75	0.75	1	0.25	0	0	0.5	2.25	2.5	1.25	0	6
OR3443f45	n	5	93	NA	NA	NA	NA	NA	NA	NA	NA	NA	NA	NA	NA	NA	NA	NA	NA	NA	NA	NA	NA	NA	NA	NA
OR3443f149	y	NA	85	97.1	86.5	76.4	70.2	0	2025000	6.30643	1.5	1.5	0.75	0	1.25	0.5	1	1.25	0	0.25	0.25	3.75	1.75	2.25	0.25	8
OR3467f47	y	5	69	102.2	101.1	105	105	0	1	0	0.25	0	0.25	0	0.25	0	0	0	0	0	0	0.5	0.25	0	0	0.75
OR3489f53	y	6	104	97	87	78	71	0	15250000	7.18327	0.75	0.25	0.75	0	1.25	0.75	0.75	1.5	2	0.5	0.75	1.75	2	2.25	2.5	8.5
OR3513f39	y	5	83	97	98	94	95	0	1	0	0	0	0	NA	0	NA	0	0	0	0	0	0	0	0	0	0
OR3315f58	y	6	70	98.2	93	89.4	93.4	0	5250	3.72016	0.5	1.25	0.75	0.5	1.25	0.25	1.25	1	0.5	1.5	0.25	2.5	1.5	2.25	2	8.25
OR3528f5	y	5	62	94.09	90.32	90.86	88.17	0	1	0	0.75	0.5	0.5	0	0.5	0.5	1	0.25	0	0	0	1.75	1	1.25	0	4
OR3548f46	y	5	94	97.4	95.3	91.7	92.2	0	15300000	7.18469	0.25	0.5	0.25	0.25	1	0.5	0.5	0.5	0	0	0.25	1	1.5	1	0	3.5
OR3549f45	y	NA	90	95.8	91.9	89.8	86	0	112500	5.05115	0.5	0	0.25	NA	0.75	NA	0.5	1	0	0	0	0.75	0.75	1.5	0	3
OR3564f39	y	5	81	97	90.3	82.3	86.1	0	10000	4	0.5	0.75	0.75	NA	1.25	0.5	1.25	1.25	0	0.75	0.25	2	1.75	2.5	0.75	7
OR3594f43	n	5	80	96	92	85	NA	1	na	0	NA	NA	NA	NA	NA	NA	NA	NA	NA	NA	NA	NA	NA	NA	NA	NA
OR380f64	y	9	92	97.8	83.1	82.4	91.2	0	15000	4.17609	1	1.25	1.5	NA	2.5	1	1.5	1.5	1.5	1.5	1.5	3.75	3.5	3	3	13.25
OR380f67	n	9	119	100.4	101.4	100.7	104.3	0	1	0	0.25	0	0.75	NA	1.5	0.25	0.25	0	0	0	0	1	1.75	0.25	0	3
OR381f72	y	NA	96	97.5	99.5	98.5	102.5	0	1	0	NA	NA	NA	NA	NA	NA	NA	NA	NA	NA	NA	NA	NA	NA	NA	NA
OR3f80	y	9	96	100.9	93	84.1	79.3	0	161250000	8.2075	0.5	0.5	0.5	NA	1	0.5	1	1	0	0	0.25	1.5	1.5	2	0	5
OR4010f162	y	10	109	99	96	89	83	0	8250000	6.91645	0.25	0.25	0.25	NA	0.5	NA	0.25	0.75	0	0	0.25	0.75	0.5	1	0	2.25
OR4179f135	y	6	91	100.6	92.1	88.2	81.5	0	316250	5.50003	0.5	0.75	1.25	0.5	1.25	0.5	0.25	0	0	0	0	2.5	1.75	0.25	0	4.5
OR4179f142	n	6	142	86.1	87.1	84.2	85.2	0	4250000	6.62839	0.25	0.75	0.5	0	0.75	0.25	0.5	0.5	0	0	1.5	1.5	1	1	0	3.5
OR41f113	y	NA	83	100	87.6	79.8	77.5	0	NA	NA	0.25	0.25	0.5	NA	0.75	0.25	1	1	0	0.5	0.25	1	1	2	0.5	4.5
OR41f76	n	7	74	99.5	90.8	89.8	95.9	0	2150000	6.33244	0.75	1	0.75	NA	0.5	0	0.5	0.5	0	0	0	2.5	0.5	1	0	4
OR4390f136	y	7	85	97.1	88.4	79.1	85.5	0	2500000	6.39794	0.5	0.5	0	NA	0	NA	0	0	0	0	0	1	0	0	0	1
OR4410f135	y	6	78	102.6	101.5	103.6	104.6	0	33750	4.52827	0	0	0.25	NA	0.25	NA	0	0	0	0	0	0.25	0.25	0	0	0.5
OR4410f151	n	6	77	95.2	95.8	97.6	97	0	4130	3.61595	0	0	0	0	1.25	0.5	0.5	0	0	0	0	0	1.75	0.5	0	2.25
OR4445f139	y	6	88	100	92.1	81.3	75	0	20625000	7.31439	1.5	1.75	1.75	0	1.5	0.5	2	1.75	0.5	2.5	0.25	5	2	3.75	3	13.75
OR4445f147	n	6	84	101	86.3	91.2	92.7	0	3500000	6.54407	NA	NA	NA	NA	NA	NA	NA	NA	NA	NA	NA	NA	NA	NA	NA	NA
OR4559f150	y	7	78	99	85.2	77.1	NA	1	NA	NA	NA	NA	NA	NA	NA	NA	NA	NA	NA	NA	NA	NA	NA	NA	NA	NA
OR4595f143	y	7	88	103.7	100.5	102.3	103.7	0	1	0	0.25	0.75	1	NA	1.75	NA	0.75	0.75	0	0	0	2	1.75	1.5	0	5.25
OR4650f44	y	6	98	99.6	93.9	89.5	83.3	0	30750000	7.48785	NA	NA	NA	NA	NA	NA	NA	NA	NA	NA	NA	NA	NA	NA	NA	NA
OR467f149	y	6	81	100.9	89.7	83.4	78.5	0	8375000	6.92298	NA	NA	NA	NA	NA	NA	NA	NA	NA	NA	NA	NA	NA	NA	NA	NA
OR477f135	y	6	81	100.5	101	104	102	0	750000	5.87506	1	1	0.5	0	0.5	0.75	0.5	0.5	0	0	0.25	2.5	1.25	1	0	4.75
OR5019f134	y	NA	109	100	96.3	97.4	98.4	0	6250000	6.79588	0	0	1.5	3	1	0	2	2.5	0	3	0.25	1.5	1	4.5	3	10
OR5030f128	y	NA	94	99.3	98.2	102.5	101.4	0	1	0	0	0.25	0	0	0.25	0	0	0	0	0	0	0.25	0.25	0	0	0.5
OR5046f130	y	NA	91	95.4	84.5	81.4	88.1	0	NA	NA	2	2	1.5	3	1.5	NA	2.75	2.5	1	3	0.5	5.5	1.5	5.25	4	16.25
OR5049f137	n	5	37	98.3	86.4	NA	NA	1	NA	NA	NA	NA	NA	NA	NA	NA	NA	NA	NA	NA	NA	NA	NA	NA	NA	NA
OR5061f139	y	5	60	101.72	93.1	90.09	79.74	0	80000	4.90309	0.5	0.75	1	0	1.25	0.75	1	1.25	0	0	0	2.25	2	2.25	0	6.5
OR5066f132	y	5	105	101	97	86	83	0	17750000	7.2492	2	2	1.5	0	1.5	0.75	1	1	0	1.25	0.75	5.5	2.25	2	1.25	11
OR5087f136	y	5	110	100	97	91	82	0	7000	3.8451	0.25	0.75	0.75	0.25	1.25	1	1.5	2	1	2.25	1	1.75	2.25	3.5	3.25	10.75
OR5091f131	y	5	96	98	89	81	75	0	2000	3.30103	0	0.25	0.25	NA	1.25	NA	1	1.75	0	0	0.25	0.5	1.25	2.75	0	4.5
OR5118f135	y	6	70	101.4	90.1	86.9	83.6	0	102500	5.01072	0.5	0	0.25	NA	1.5	NA	1.25	0	0	1.25	0	0.75	1.5	1.25	1.25	4.75
OR5130f135	y	5	77	98	91.1	82.2	77.3	0	32500	4.51188	0.5	0.5	0.5	0	1.5	0.5	1.75	1.75	1.5	1.75	0.25	1.5	2	3.5	3.25	10.25
OR5140f132	y	6	56	109.87	94.74	92.76	103.95	0	140000	5.14613	0.5	0.5	0.5	0	0.5	0.5	2	0.5	0	0	0.25	1.5	1	2.5	0	5
OR5154f130	y	NA	82	100	86.3	82.7	83.9	0	4250000	6.62839	1.75	2	1	0	1	0.25	1	1.25	0	1	0.25	4.75	1.25	2.25	1	9.25
OR5156f125	y	5	101	98.3	95.3	85.5	85.1	0	5250000	6.72016	2.5	2.5	2.25	NA	1.75	NA	0.25	0.25	0	0	2	7.25	1.75	0.5	0	9.5
OR5164f130	y	5	34	101.4	93.6	94.5	98.2	0	650000	5.81291	0.5	0.5	1.25	0.5	0.75	0.5	1	0	0	0	0.25	2.25	1.25	1	0	4.5
OR5168f135	n	5	102	NA	NA	NA	NA	NA	NA	NA	NA	NA	NA	NA	NA	NA	NA	NA	NA	NA	NA	NA	NA	NA	NA	NA
OR5180f131	y	5	57	100.45	97.27	88.64	85.91	0	62500	4.79588	1	1.75	1.25	NA	1	0.5	1.5	0.5	0	0	0.25	4	1.5	2	0	7.5
OR5181f126	y	NA	108	100	90.2	85.9	83.8	0	4500000	6.65321	0.5	0	0.25	NA	0.75	NA	0.75	0.5	0	0	0	0.75	0.75	1.25	0	2.75
OR5232f128	y	5	85	105.6	101.1	91	91.6	0	500000	5.69897	1	0.75	0.5	NA	0.75	NA	1.25	0	0	0	0	2.25	0.75	1.25	0	4.25
OR5291f123	y	5	78	100	92.1	NA	NA	1	NA	NA	NA	NA	NA	NA	NA	NA	NA	NA	NA	NA	NA	NA	NA	NA	NA	NA
OR5308f139	y	5	81	99.5	96.7	84.8	84.4	0	550000	5.74036	1.75	2.5	2	NA	1.5	NA	1	0.25	0	0.5	1.75	6.25	1.5	1.25	0.5	9.5
OR5344f133	y	5	86	98	92	92	95	0	75000	4.87506	0	0	0.5	0	0.5	0	0.5	0.25	0	0.25	0.25	0.5	0.5	0.75	0.25	2
OR5358f136	y	5	83	99.35	92.21	85.06	87.66	0	157500	5.19728	0.25	0.75	0.75	0	0.75	0.75	1	0.75	0	0.5	0.25	1.75	1.5	1.75	0.5	5.5
OR5370f127	y	5	92	98	87	77	71	0	5250000	6.72016	0.25	0.5	0.75	NA	1	0.25	1	1	0	1	0.25	1.5	1.25	2	1	5.75
OR5389f138	y	5	100	96	88	80	74	0	650000	5.81291	0.25	0	1.25	0.25	1.25	1.25	0.5	0.5	0	0.5	0	1.5	2.5	1	0.5	5.5
OR538f162	y	9	102	101.1	90.6	81.2	77.3	0	1575000	6.19728	1.25	1	0.25	0.5	0.5	0.5	0.75	0.75	0	1	0	2.5	1	1.5	1	6
OR5401f133	y	5	99	101.8	91.2	82.8	82.4	0	18250000	7.26126	1.5	1.75	1	0.25	1	0.75	0.25	0.25	0	0.25	0.25	4.25	1.75	0.5	0.25	6.75
OR5415f132	y	NA	84	98.9	84.7	87	92.1	0	825000	5.91645	0.25	1	0.75	NA	0.75	0.25	0.75	0.75	0	0.25	0.25	2	1	1.5	0.25	4.75
OR5454f134	n	5	88	96.3	92.6	83.7	NA	1	NA	NA	NA	NA	NA	NA	NA	NA	NA	NA	NA	NA	NA	NA	NA	NA	NA	NA
OR5480f131	y	5	70	99.06	100.94	104.25	100	0	11250000	7.05115	0.25	0.5	0.5	NA	0.75	0.5	1	1.25	0	0	0.25	1.25	1.25	2.25	0	4.75
OR5489f137	y	5	104	101.1	93.1	93.1	96.7	0	1	0	0	0.75	1	NA	1	0	0.5	0.5	0	0	0.25	1.75	1	1	0	3.75
OR549f65	y	8	75	98.8	76.1	95.7	74.2	0	6000000	6.77815	0.5	1	0.5	0	0.5	0	0.25	0	0	0	0.25	2	0.5	0.25	0	2.75
OR5513f126	y	NA	76	101	87	78.3	77.3	0	5500000	6.74036	1.75	1.75	1	0.25	1.75	0.75	1.5	1.75	0	1.75	0.25	4.5	2.5	3.25	1.75	12
OR5515f123	y	NA	105	101.4	89.1	80.9	78.6	0	NA	NA	2	1.75	1.25	0.25	1.25	1.75	2	2	0	1	0.25	5	3	4	1	13
OR5516f125	y	5	92	99	100	98	99	0	1	0	0	0	0.5	0	0.25	0	0.25	0	0	0.25	0	0.5	0.25	0.25	0.25	1.25
OR5528f149	y	NA	74	99.5	90.5	84.7	80.4	0	5250000	6.72016	1.75	1.25	1.75	NA	1.75	0.25	1	1	0	1	0.25	4.75	2	2	1	9.75
OR5546f127	y	5	84	101.8	92	83.5	79	0	975000	5.989	0.25	1.25	0.5	0.5	0.75	1	1.5	1.5	0.5	1.5	0.5	2	1.75	3	2	8.75
OR5549f132	y	5	55	101.8	98.8	99.4	100.6	0	1	0	0.25	0.75	0.75	0	0.75	0.5	1	0.75	0	0	0	1.75	1.25	1.75	0	4.75
OR555f59	y	7	94	99.5	100.5	99.5	95.9	0	6250000	6.79588	0	0	0	NA	0.5	0	0	0	0	0	0	0	0.5	0	0	0.5
OR5571f126	n	5	87	98	86	75	NA	1	NA	NA	NA	NA	NA	NA	NA	NA	NA	NA	NA	NA	NA	NA	NA	NA	NA	NA
OR559f157	y	8	125	98	88.1	79.6	75.1	0	2750000	6.43933	1.75	1	0.5	NA	1	0.5	0.5	0.5	0	0	0.75	3.25	1.5	1	0	5.75
OR5612f135	y	6	99	100	102	100	100	0	1	0	0.25	0	0.5	0	0.5	0	0	0	0	0	0	0.75	0.5	0	0	1.25
OR63f53	y	6	78	100.5	93.2	88	92.7	0	702500000	8.84665	0.5	0.5	0.5	NA	0.5	0.5	0.5	0.5	0	0	0.75	1.5	1	1	0	3.5
OR652f160	y	8	88	96.8	86.1	NA	NA	1	NA	NA	NA	NA	NA	NA	NA	NA	NA	NA	NA	NA	NA	NA	NA	NA	NA	NA
OR667f68	y	8	126	95.2	94.9	97.9	101.4	0	1	0	0	0	0	NA	0	0	0	0	0	0	0	0	0	0	0	0
OR692f179	y	9	57	100	98.22	98.22	96.45	0	1	0	0.25	0.25	0.5	NA	0.5	0.25	0.5	0.25	0	0	0	1	0.75	0.75	0	2.5
OR699f75	y	7	83	96.8	85.9	83.3	76.9	0	3750000	6.57403	NA	NA	NA	NA	NA	NA	NA	NA	NA	NA	NA	NA	NA	NA	NA	NA
OR712f149	y	8	97	104.8	99	97.1	100.5	0	475000	5.67669	0.25	0.25	0.25	NA	0.5	0	0.125	0.125	0	0	0	0.75	0.5	0.25	0	1.5
OR718f67	y	7	92	99.5	90.9	87.3	91.4	0	16625000	7.22076	NA	NA	NA	NA	NA	NA	NA	NA	NA	NA	NA	NA	NA	NA	NA	NA
OR739f164	y	9	91	100	95.2	93.9	97.4	0	277500	5.44326	0.25	0	0.5	0.75	0.75	0.5	1.25	1	0	1.25	0.5	0.75	1.25	2.25	1.25	5.5
OR773f66	y	7	88	101.8	90.6	83.6	78.4	0	4250	3.62839	0	0	0	0	0	0	0	0	0	0	0	0	0	0	0	0
OR773f70	n	7	131	97.3	92.3	NA	NA	1	NA	NA	NA	NA	NA	NA	NA	NA	NA	NA	NA	NA	NA	NA	NA	NA	NA	NA
OR780f64	y	7	111	99.6	93.8	87.6	85.3	0	2687500	6.42935	1	1	0.75	NA	1.5	0.75	1.25	1	0	0.75	2	2.75	2.25	2.25	0.75	8
OR799f148	y	8	84	100	89	83.1	80.5	0	165000000	8.21748	0.75	1	1.25	NA	1.75	0.75	1.75	2.5	0.25	0.25	1.75	3	2.5	4.25	0.5	10.25
OR801f66	n	7	54	89.9	NA	NA	NA	1	NA	NA	NA	NA	NA	NA	NA	NA	NA	NA	NA	NA	NA	NA	NA	NA	NA	NA
OR821f56	y	9	96	96.3	84	80.3	79.3	0	516250	5.71286	0.25	0.25	0.75	NA	1	0.5	0.5	0.25	0	0.25	1	1.25	1.5	0.75	0.25	3.75
OR822f151	y	6	96	104.9	91.5	81.6	83	0	2500	3.39794	1.25	1	0.5	1	1	1	1.75	2	1.25	2.25	0.25	2.75	2	3.75	3.5	12
OR867f182	y	11	93	95.5	91.5	92.4	96	0	14000000	7.14613	0.25	0.5	0.75	NA	1.25	0.5	1.75	1.5	0	0.5	0.75	1.5	1.75	3.25	0.5	7
OR91f69	y	9	75	99.5	84.5	78.1	78.1	0	75000	4.87506	1.5	1.75	1	NA	1	0.5	1.25	1.25	0	0.5	0.75	4.25	1.5	2.5	0.5	8.75
OR937f157	y	8	76	99.5	93.6	72.6	80.4	0	1	0	0.5	0.5	0.25	NA	0.5	0.25	0.5	0.5	0	0.5	0	1.25	0.75	1	0.5	3.5
OR937f162	n	8	128	97.6	86.6	81.3	NA	1	NA	NA	NA	NA	NA	NA	NA	NA	NA	NA	NA	NA	NA	NA	NA	NA	NA	NA
OR940f155	n	9	82	99.4	98.2	100	101.8	0	1	0	0.75	0.5	0.25	NA	0.75	0	0.5	0.5	0	0	0	1.5	0.75	1	0	3.25
OR940f157	y	9	133	99.1	90.4	92.7	91.8	0	37500000	7.57403	1	1.25	0.75	NA	0.5	0	0.5	0.25	0	0	0.25	3	0.5	0.75	0	4.25
OR941f69	n	7	73	97	89.8	84.3	80.7	0	32375000	7.51021	1.5	0.5	0.75	NA	1	0.75	1	1	1.5	0.5	0.25	2.75	1.75	2	2	8.5
OR94f152	y	9	84	97.6	89.3	84.5	88.1	0	47500	4.67669	NA	NA	NA	NA	NA	NA	NA	NA	NA	NA	NA	NA	NA	NA	NA	NA

## Sheet: founder lines
Line	Gender	Timepoint	condition	Day 0	Day 1	Day 2	Day 3	Day 4		Titer (PFU per lung)
AJ	female	2 dpi	SARS-CoV	100	94.8598	91.1215
AJ	female	2 dpi	SARS-CoV	100	100	99
AJ	female	2 dpi	SARS-CoV	100	94.6341	92.6829								WL AVG
AJ	female	2 dpi	mock	100	95.0249	94.0299					Average	Log10		95.6445
AJ	female	4 dpi	SARS-CoV	100	100.549	98.3516	93.4066	96.1538		125000	107500	5.03141
AJ	female	4 dpi	SARS-CoV	100	101.622	97.8378	93.5135	95.1351		90000
AJ	female	4 dpi	mock	100	98.4848	97.4747	96.9697	95.4545		0
B6	female	2 dpi	SARS-CoV	100	99.4709	90.4762
B6	female	2 dpi	SARS-CoV	100	97.9487	89.2308
B6	female	2 dpi	mock	100	100.503	100
B6	female	2 dpi	SARS-CoV	100	99.4872	90.7692
B6	female	4 dpi	SARS-CoV	100	100.552	92.8177	87.8453	90.0552		7200000	6350000	6.80277		90.3488
B6	female	4 dpi	SARS-CoV	100	101.124	94.9438	92.1348	91.573		7550000
B6	female	4 dpi	SARS-CoV	100	100	89.9471	85.1852	89.418		4300000
B6	female	4 dpi	mock	100	100.483	99.5169	100	98.5507		0
129	female	2 dpi	SARS-CoV	100	101.794	94.6188
129	female	2 dpi	mock	100	100	98.1651
129	female	2 dpi	SARS-CoV	100	101.02	95.4082
129	female	4 dpi	SARS-CoV	100	101.554	94.8187	90.6736	89.1192		50500	29666.7	4.47227		90.1489
129	female	4 dpi	SARS-CoV	100	102.273	95.4545	90	92.2727		18500
129	female	4 dpi	SARS-CoV	100	99.005	95.0249	89.5522	89.0547		20000
129	female	4 dpi	mock	100	101.826	102.74	105.023	105.023		0
NOD	female	2 dpi	SARS-CoV	100	100.51	96.4286
NOD	female	2 dpi	SARS-CoV	100	99	97.5
NOD	female	2 dpi	mock	100	103.587	103.139
NOD	female	2 dpi	SARS-CoV	100	101.818	99.0909
NOD	female	4 dpi	SARS-CoV	100	102.37	98.5782	100.948	105.687		4300000	2.42833e+06	6.38531		104.959
NOD	female	4 dpi	SARS-CoV	100	103.902	100.488	105.854	108.293		80000
NOD	female	4 dpi	SARS-CoV	100	103.139	93.2735	95.5157	100.897		2905000
NOD	female	4 dpi	mock	100	103.256	103.256	103.721	106.512		0
NZO	female	2 dpi	SARS-CoV	100	101.042	100
NZO	female	2 dpi	SARS-CoV	100	100	96.2791
NZO	female	2 dpi	mock	100	100.248	98.0198
NZO	female	4 dpi	SARS-CoV	100	99.2991	93.6916	93.9252	95.3271		na
NZO	female	4 dpi	mock	100	98.8636	97.5	99.5455	99.0909		0
NZO	female	4 dpi	SARS-CoV	100	99.5349	96.5116	96.0465	98.8372		79000	87250	4.94077		95.5929
NZO	female	4 dpi	SARS-CoV	100	99.14	93.32	93.32	93.75		30000
NZO	female	4 dpi	SARS-CoV	100	99.34	94.51	95.16	95.38		170000
NZO	female	4 dpi	SARS-CoV	100	100	93.78	93.33	94.67		70000
CAST	female	2 dpi	SARS-CoV	100	96.0317	91.2698
CAST	female	2 dpi	SARS-CoV	100	96.875	90.625
CAST	female	2 dpi	mock	100	102.362	100
CAST	female	4 dpi	SARS-CoV	100	97.479	92.437	89.0756	dead		na
CAST	female	4 dpi	SARS-CoV	100	94.2675	88.535	dead	dead		na
CAST	female	4 dpi	SARS-CoV	100	97.8102	86.8613	81.7518	dead		na
CAST	female	4 dpi	mock	100	106.723	107.563	107.563	105.882		0
PWK	female	2 dpi	SARS-CoV	100	101.439	87.7698
PWK	female	2 dpi	SARS-CoV	100	98.4733	84.7328
PWK	female	2 dpi	SARS-CoV	100	101.481	89.6296
PWK	female	4 dpi	mock	100	91.791	93.2836	92.5373	89.5522		0
PWK	female	4 dpi	SARS-CoV	100	93.6508	79.3651	76.1905	73.8095		1750	1750	3.24304		73.8095
PWK	female	4 dpi	SARS-CoV	100	90.9091	79.5455	76.5152	dead		na
PWK	female	4 dpi	SARS-CoV	100	90.4	80.8	dead	dead		na
WSB	female	2 dpi	mock	100	99.2063	98.4127
WSB	female	2 dpi	SARS-CoV	100	97.0588	94.1176
WSB	female	2 dpi	SARS-CoV	100	94.964	93.5252
WSB	female	2 dpi	SARS-CoV	100	101.667	101.667
WSB	female	4 dpi	SARS-CoV	100	93.8272	85.8025	77.7778	67.9012		190000	101500	5.00647		72.386
WSB	female	4 dpi	SARS-CoV	100	95.9184	91.1565	81.6327	76.8707		13000
WSB	female	4 dpi	SARS-CoV	100	94.0741	87.4074	dead	dead		na
WSB	female	4 dpi	mock	100	96.8504	94.4882	93.7008	95.2756		0
